# Supplementary material for: Anti-Colorectal Cancer Effects of Probiotic-Derived p8 Protein
Source: Genes (Basel). 2019 Aug 19;10(8):624. doi: 10.3390/genes10080624 (PMC6723380; doi:10.3390/genes10080624)
Supplement: Supplementary file 1 [file genes-10-00624-s001.zip]

Archive with 1 entries (1 files):
- genes-552049-SI.pdf
